# Supplementary material for: Validating the Use of Gaussian Process Regression for Adaptive Mapping of Residual Stress Fields
Source: Materials (Basel). 2023 May 20;16(10):3854. doi: 10.3390/ma16103854 (PMC10224383; doi:10.3390/ma16103854)
Supplement: Supplementary file 1 [file materials-16-03854-s001.zip]

Archive with 1 entries (1 files):
- materials-2321452-supplementary.pdf
